# Supplementary material for: Identification and Expression Analysis of the MLO Gene Family Under Salt Stress in Cotton (Gossypium hirsutum L.)
Source: Life (Basel). 2026 Mar 16;16(3):476. doi: 10.3390/life16030476 (PMC13028013; doi:10.3390/life16030476)
Supplement: Supplementary file 1 [file life-16-00476-s001.zip]

Archive with 3 entries (3 files):
- Figure S1. Expression levels of the GhMLO43 gene in GhbHLH149-like overexpression lines and under salt stress..pdf
- Table S1. List of Gossypium_hirsutum GhMLO genes..xlsx
- Table S2. Primers used for RT-qPCR in the article.xlsx
