# Supplementary material for: Identification and Expression Analysis of the MLO Gene Family Under Salt Stress in Cotton (Gossypium hirsutum L.)
Source: Life (Basel). 2026 Mar 16;16(3):476. doi: 10.3390/life16030476 (PMC13028013; doi:10.3390/life16030476)
Supplement: Supplementary file 1 [file life-16-00476-s001.zip › Table S1. List of Gossypium_hirsutum GhMLO genes..xlsx]

## Sheet: Sheet1
Table.S1 List of Gossypium_hirsutum GhMLO genes.
Sequence ID	Gene name	Chromosome number	Star	End	Length（CDS）	Length	Predicted subcellular localization	Molecular Weight	Theoretical pI	Instability Index	Aliphatic Index	Grand Average of Hydropathicity
GH_A01G0632	GhMLO1	A01	7738721	7742268	1602	534	Cell membrane	62252.7	8.67	39.72	101.33	0.172
GH_A01G1001	GhMLO2	A01	18901747	18905386	1695	565	Cell membrane	64332.7	9.45	45.78	86.64	-0.114
GH_A02G0651	GhMLO3	A02	9263213	9265955	1503	501	Cell membrane	57718.6	9.24	31.17	96.05	0.174
GH_A03G2170	GhMLO4	A03	109607386	109620693	1698	566	Cell membrane	64943.3	8.73	46.14	93.67	0.007
GH_A05G0760	GhMLO5	A05	6786885	6788721	972	324	Cell membrane	37182.4	6.3	51.19	91.08	-0.09
GH_A05G0761	GhMLO6	A05	6810936	6814728	1599	533	Cell membrane	60771.7	9.07	36.46	98.74	0.099
GH_A05G1146	GhMLO7	A05	10334018	10336578	1326	442	Cell membrane	51535.5	8.88	27.36	102.26	0.186
GH_A05G4335	GhMLO8	A05	110299327	110303258	1734	578	Cell membrane	66747.3	9.08	42.68	94.29	-0.072
GH_A06G0004	GhMLO9	A06	37263	40750	1554	518	Cell membrane	59105.4	8.9	34.39	88.42	-0.079
GH_A06G1949	GhMLO10	A06	120928713	120932131	1284	428	Cell membrane	48268	8.64	42.66	91.29	-0.031
GH_A06G1950	GhMLO11	A06	120957731	120994555	1527	509	Cell membrane	58200.5	8.93	39.63	91.49	-0.081
GH_A07G1278	GhMLO12	A07	21506275	21510023	1752	584	Cell membrane	67401.1	9.03	49.74	97.41	-0.074
GH_A07G1914	GhMLO13	A07	72901561	72906917	1716	572	Cell membrane	65383.8	8.86	39.52	92.71	0.057
GH_A08G0253	GhMLO14	A08	2381888	2387157	1668	556	Cell membrane	64218.4	8.64	41.32	93.65	-0.053
GH_A08G1020	GhMLO15	A08	44493069	44496415	1314	438	Cell membrane	50391.3	8.02	35.23	110.57	0.372
GH_A09G0924	GhMLO16	A09	59854481	59862213	1488	496	Cell membrane	57481.1	9.45	45.36	92.96	0.061
GH_A10G0302	GhMLO17	A10	2500306	2504950	1302	434	Cell membrane	50889.7	9.46	46.97	96.98	0.145
GH_A10G0689	GhMLO18	A10	9962409	9965859	1440	480	Cell membrane	55537.7	7.72	34.42	101.52	0.159
GH_A10G2284	GhMLO19	A10	109215308	109218593	1740	580	Cell membrane	67177.9	9.01	42.85	94.1	-0.014
GH_A11G1823	GhMLO20	A11	23297788	23301181	1680	560	Cell membrane	64358.9	8.15	42.64	83.05	-0.132
GH_A11G2499	GhMLO21	A11	87942864	87946343	1350	450	Cell membrane	51061.6	7.01	37.25	99.2	0.08
GH_A13G1874	GhMLO22	A13	100562999	100567803	1515	505	Cell membrane	57330.1	8.99	25.56	104.18	0.231
GH_D01G0624	GhMLO23	D01	7167720	7171272	1713	571	Cell membrane	66072.9	8.25	43.74	100.56	0.135
GH_D01G1031	GhMLO24	D01	15075891	15079571	1695	565	Cell membrane	64287.7	9.45	45.8	86.64	-0.108
GH_D02G0664	GhMLO25	D02	8798825	8801583	1515	505	Cell membrane	58027	8.93	31	96.46	0.179
GH_D02G1244	GhMLO26	D02	37162062	37162807	255	85	Cell membrane	9968.67	9.86	30.49	91.53	0.141
GH_D02G2342	GhMLO27	D02	67882055	67885729	1707	569	Cell membrane	65310.7	8.37	48.81	92.67	-0.019
GH_D04G0038	GhMLO28	D04	597117	601010	1692	564	Cell membrane	65210.8	9.2	43.74	95.43	-0.051
GH_D05G0758	GhMLO29	D05	6069663	6073013	1455	485	Cell membrane	55350.1	6.45	52.48	87.96	-0.187
GH_D05G0759	GhMLO30	D05	6081954	6085663	1593	531	Cell membrane	60698.4	8.59	38.67	97.63	0.096
GH_D05G1146	GhMLO31	D05	9438903	9440844	1014	338	Cell membrane	39935.8	8.83	25.55	101.72	0.165
GH_D06G1976	GhMLO32	D06	60070000	60074319	1704	568	Cell membrane	65405.8	9.24	40.92	90.21	-0.089
GH_D06G1978	GhMLO33	D06	60111578	60111988	408	136	Nucleus	15571.2	6.75	58.61	48.01	-1.062
GH_D06G1979	GhMLO34	D06	60120484	60125711	1734	578	Cell membrane	67068.8	8.57	44.63	89.2	-0.075
GH_D07G1262	GhMLO35	D07	16793781	16797443	1752	584	Cell membrane	67457	8.8	49.52	96.42	-0.094
GH_D07G1895	GhMLO36	D07	39226878	39232432	1722	574	Cell membrane	65599.1	8.85	38.13	93.59	0.041
GH_D08G0270	GhMLO37	D08	2376838	2382061	1668	556	Cell membrane	64295.4	8.64	42.5	91.91	-0.066
GH_D08G0790	GhMLO38	D08	11387019	11389410	669	223	Cell membrane. Peroxisome	25778.2	8.36	26.72	103.18	0.167
GH_D08G0993	GhMLO39	D08	22785991	22789358	1311	437	Cell membrane	50261.2	8.03	35.63	113.71	0.409
GH_D09G0880	GhMLO40	D09	32867163	32874963	1488	496	Cell membrane	57329.9	9.37	46.22	94.72	0.08
GH_D10G0315	GhMLO41	D10	2506013	2510886	1542	514	Cell membrane	59758.5	8.92	49.03	90.99	0.052
GH_D10G0893	GhMLO42	D10	9726089	9729923	1440	480	Cell membrane	55606.9	7.1	35.89	100.5	0.173
GH_D10G2373	GhMLO43	D10	60981405	60984683	1734	578	Cell membrane	66936.7	9.02	42.88	93.58	0.012
GH_D11G1857	GhMLO44	D11	19518072	19521470	1680	560	Cell membrane	64313.8	8.18	41.88	83.75	-0.137
GH_D11G2548	GhMLO45	D11	48968092	48973114	1404	468	Cell membrane	53575.8	8.29	34.88	103.29	0.222
GH_D13G1823	GhMLO46	D13	55263529	55268301	1512	504	Cell membrane	57044.7	9	27.15	103.79	0.236
