# Supplementary material for: Identification and Expression Analysis of the MLO Gene Family Under Salt Stress in Cotton (Gossypium hirsutum L.)
Source: Life (Basel). 2026 Mar 16;16(3):476. doi: 10.3390/life16030476 (PMC13028013; doi:10.3390/life16030476)
Supplement: Supplementary file 1 [file life-16-00476-s001.zip › Table S2. Primers used for RT-qPCR in the article.xlsx]

## Sheet: Sheet1
Table S2: Primers used for RT-qPCR in the article
Primer Name	Sequence	Application
GhMLO6-F	GCAACCCAACGACAACTTCTT	RT-qPCR
GhMLO6-R	TCACAGCTAACACCACCCTAA	RT-qPCR
GhMLO30-F	CCACCGTGGATTCATCGTCT	RT-qPCR
GhMLO30-R	TTTCCACTGCCACGGTATGC	RT-qPCR
GhMLO35-F	TGCAGCTACGTCACACTACC	RT-qPCR
GhMLO35-R	GGGGTGACTGAACCCTTGTT	RT-qPCR
GhMLO38-F	GGTTTGCATCAGTGGAAGGC	RT-qPCR
GhMLO38-R	GTAGCAGTTGCAGCCCAGTA	RT-qPCR
GhMLO43-F	CCCGTTATCCCAGCACTCTC	RT-qPCR
GhMLO43-R	GCGCGGACAAGGTTTGTTTC	RT-qPCR
GhMLO46-F	CACACAGATGGGAAGCTCGT	RT-qPCR
GhMLO46-R	CGAAGGGTTTGGCTCAGAGT	RT-qPCR
